# Supplementary material for: Effects of Probiotics on Autism Spectrum Disorder in Children: A Systematic Review and Meta-Analysis of Clinical Trials
Source: Nutrients. 2023 Mar 15;15(6):1415. doi: 10.3390/nu15061415 (PMC10054498; doi:10.3390/nu15061415)
Supplement: Supplementary file 1 [file nutrients-15-01415-s001.zip]

Archive with 1 entries (1 files):
- nutrients-2246022-supplementary.pdf
